# Supplementary material for: What is the impact of acquired immunity on the transmission of schistosomiasis and the efficacy of current and planned mass drug administration programmes?
Source: PLoS Negl Trop Dis. 2021 Dec 1;15(12):e0009946. doi: 10.1371/journal.pntd.0009946 (PMC8635407; doi:10.1371/journal.pntd.0009946)
Supplement: S1 Data — (XLSX) [file pntd.0009946.s002.xlsx]

## Sheet: Simulation_output_Fig4
No_AI	AI_delta	AI_delta	AI_delta
35.3458	35.5075	35.6075	35.4075
31.3675	31.7567	31.8567	31.6567
31.5	32.0458	32.1458	31.9458
31.7292	32.0717	32.1717	31.9717
31.6633	31.9583	32.0583	31.8583
31.8067	32.0325	32.1325	31.9325
31.7392	32.0125	32.1125	31.9125
31.6783	31.9392	32.0392	31.8392
31.595	32.0183	32.1183	31.9183
31.6283	31.9517	32.0517	31.8517
31.57	31.92	32.02	31.82
31.5517	31.98	32.08	31.88
31.5225	31.9467	32.0467	31.8467
31.61	31.96	32.06	31.86
31.5842	31.7642	31.8642	31.6642
31.4575	32.0767	32.1767	31.9767
31.4233	31.8758	31.9758	31.7758
31.4425	31.9142	32.0142	31.8142
31.3658	31.9942	32.0942	31.8942
31.3458	31.95	32.05	31.85
31.4142	31.9142	32.0142	31.8142
27.1808	28.0308	29.0308	27.4308
27.4875	28.3117	29.3117	27.7117
27.4983	28.3858	29.3858	27.7858
27.6158	28.3383	29.3383	27.7383
27.535	28.56	29.56	27.96
27.7217	28.5283	29.5283	27.9283
27.6125	28.5325	29.5325	27.9325
27.8442	28.6208	29.6208	28.0208
27.605	28.5583	29.5583	27.9583
27.7192	28.6	29.6	28
27.5617	28.59	29.59	27.99
27.78	28.6142	29.6142	28.0142
27.67	28.5358	29.5358	27.9358
27.8667	28.635	29.635	28.035
27.8875	28.7367	29.7367	28.1367
27.7383	28.715	29.715	28.115
27.825	28.82	29.82	28.22
27.8583	28.8767	29.8767	28.2767
27.8767	28.7733	29.7733	28.1733
27.7783	28.9008	29.9008	28.3008
23.6092	24.9225	25.9225	24.3225
24.0892	25.1508	26.1508	24.5508
24.0433	25.4383	26.4383	24.8383
24.0958	25.68	26.68	25.08
24.2017	25.6967	26.6967	25.0967
24.1708	25.8592	26.8592	25.2592
24.22	25.7217	26.7217	25.1217
24.2933	25.8142	26.8142	25.2142
24.1725	25.9042	26.9042	25.3042
24.3167	25.8583	26.8583	25.2583
24.3067	25.955	26.955	25.355
24.375	25.8975	26.8975	25.2975
24.4475	26.0092	27.0092	25.4092
24.4192	25.9167	26.9167	25.3167
24.4225	26.2083	27.2083	25.6083
24.465	26.2542	27.2542	25.6542
24.5558	26.2067	27.2067	25.6067
24.5117	26.2433	27.2433	25.6433
24.5008	26.3608	27.3608	25.7608
24.5642	26.3542	27.3542	25.7542
20.7875	22.6083	23.6083	22.0083
20.9417	22.9817	23.9817	22.3817
21.0933	23.0883	24.0883	22.4883
21.27	23.225	24.225	22.625
21.3667	23.36	24.36	22.76
21.2633	23.3617	24.3617	22.7617
21.3567	23.4725	24.4725	22.8725
21.4192	23.535	24.535	22.935
21.495	23.58	24.58	22.98
21.4075	23.5075	24.5075	22.9075
21.3442	23.55	24.55	22.95
21.3442	23.68	24.68	23.08
21.4175	23.6508	24.6508	23.0508
21.5325	23.7292	24.7292	23.1292
21.5392	23.8375	24.8375	23.2375
21.5358	23.7483	24.7483	23.1483
21.5008	23.8208	24.8208	23.2208
21.6533	23.8758	24.8758	23.2758
21.6008	23.9508	24.9508	23.3508
21.695	24.1075	25.1075	23.5075
18.0083	20.3125	21.3125	19.7125
18.1975	20.6358	21.6358	20.0358
18.2308	20.7192	21.7192	20.1192
18.4317	20.9175	21.9175	20.3175
18.5017	20.8992	21.8992	20.2992
18.625	21.0525	22.0525	20.4525
18.6742	21.0583	22.0583	20.4583
18.6567	21.1867	22.1867	20.5867
18.5583	21.215	22.215	20.615
18.7267	21.2508	22.2508	20.6508
18.7433	21.1375	22.1375	20.5375
18.5792	21.2333	22.2333	20.6333
18.5233	21.3917	22.3917	20.7917
18.7692	21.36	22.36	20.76
18.6717	21.3292	22.3292	20.7292
18.6483	21.3525	22.3525	20.7525
18.765	21.6142	22.6142	21.0142
18.7433	21.5042	22.5042	20.9042
18.7725	21.5867	22.5867	20.9867
18.8317	21.6225	22.6225	21.0225
15.4333	18.16	19.86	16.76
15.6067	18.4133	20.1133	17.0133
15.74	18.5425	20.2425	17.1425
15.9033	18.6775	20.3775	17.2775
15.9392	18.7075	20.4075	17.3075
15.93	18.8158	20.5158	17.4158
15.8617	18.8367	20.5367	17.4367
15.9342	18.9333	20.6333	17.5333
15.9808	18.8867	20.5867	17.4867
15.9067	19.0583	20.7583	17.6583
15.9558	18.8383	20.5383	17.4383
15.8675	19.0275	20.7275	17.6275
16.005	19.0292	20.7292	17.6292
15.8825	18.9867	20.6867	17.5867
15.9592	19.1808	20.8808	17.7808
15.8617	19.1283	20.8283	17.7283
15.92	19.2317	20.9317	17.8317
16.0325	19.3308	21.0308	17.9308
15.9767	19.2883	20.9883	17.8883
16.005	19.2908	20.9908	17.8908
13.0183	15.93	17.63	14.53
13.2158	16.2033	17.9033	14.8033
13.2842	16.4042	18.1042	15.0042
13.3425	16.5175	18.2175	15.1175
13.4475	16.6467	18.3467	15.2467
13.3867	16.6508	18.3508	15.2508
13.3667	16.6975	18.3975	15.2975
13.31	16.6442	18.3442	15.2442
13.3867	16.8075	18.5075	15.4075
13.3767	16.7642	18.4642	15.3642
13.4058	16.835	18.535	15.435
13.4158	16.8142	18.5142	15.4142
13.4033	16.9183	18.6183	15.5183
13.5225	16.8808	18.5808	15.4808
13.3642	16.975	18.675	15.575
13.3767	17.0392	18.7392	15.6392
13.4175	17.0817	18.7817	15.6817
13.4133	17.0825	18.7825	15.6825
13.415	17.0975	18.7975	15.6975
13.4217	17.1442	18.8442	15.7442
10.8725	14.0808	15.7808	12.6808
10.9483	14.2458	15.9458	12.8458
11.0783	14.535	16.235	13.135
11.0883	14.5925	16.2925	13.1925
11.0983	14.5875	16.2875	13.1875
11.0817	14.6433	16.3433	13.2433
11.0742	14.6508	16.3508	13.2508
11.04	14.63	16.33	13.23
11.095	14.6617	16.3617	13.2617
10.9742	14.7692	16.4692	13.3692
11.0808	14.7783	16.4783	13.3783
11.035	14.8458	16.5458	13.4458
10.9808	14.8425	16.5425	13.4425
10.9192	14.9608	16.6608	13.5608
10.9892	14.9667	16.6667	13.5667
10.9517	14.9908	16.6908	13.5908
10.975	14.995	16.695	13.595
10.9867	15.1475	16.8475	13.7475
10.9833	15.1458	16.8458	13.7458
10.9783	15.1567	16.8567	13.7567
8.695	12.3242	14.0242	10.9242
8.81583	12.5867	14.2867	11.1867
8.93667	12.7183	14.4183	11.3183
8.87667	12.745	14.445	11.345
8.89833	12.8708	14.5708	11.4708
8.90417	12.8642	14.5642	11.4642
8.865	12.8158	14.5158	11.4158
8.85917	12.8917	14.5917	11.4917
8.88417	12.9275	14.6275	11.5275
8.7475	12.895	14.595	11.495
8.77167	12.9183	14.6183	11.5183
8.83333	13.0483	14.7483	11.6483
8.7925	13.045	14.745	11.645
8.77583	12.9992	14.6992	11.5992
8.77583	13.1	14.8	11.7
8.7025	13.1317	14.8317	11.7317
8.77	13.1725	14.8725	11.7725
8.70333	13.2642	14.9642	11.8642
8.66417	13.2267	14.9267	11.8267
8.7125	13.2708	14.9708	11.8708
6.80333	10.7533	12.4533	9.35333
6.90833	10.9008	12.6008	9.50083
6.96833	10.975	12.675	9.575
7.01583	11.0967	12.7967	9.69667
6.9325	11.0867	12.7867	9.68667
6.95083	11.0708	12.7708	9.67083
6.93667	11.1425	12.8425	9.7425
6.8475	11.0883	12.7883	9.68833
6.8625	11.1508	12.8508	9.75083
6.805	11.135	12.835	9.735
6.7475	11.1417	12.8417	9.74167
6.75	11.2025	12.9025	9.8025
6.81417	11.1533	12.8533	9.75333
6.725	11.1575	12.8575	9.7575
6.6975	11.1658	12.8658	9.76583
6.62167	11.1858	12.8858	9.78583
6.65167	11.3508	13.0508	9.95083
6.62667	11.2792	12.9792	9.87917
6.62833	11.3325	13.0325	9.9325
6.63917	11.37	13.07	9.97

## Sheet: Low_setting
SAC prevalence	Adult prevalence	SAC heavy-intensity	Adult heavy-intensity
9.93667	5.97667	3.85	1.35
6.67333	5.83333	1.77	1.38667
6.92667	5.94	1.92	1.32
6.87333	5.87333	1.98	1.35667
6.97667	5.85	2.08	1.23667
7.10333	5.82	2.03333	1.4
7.20667	5.61667	2.11	1.34
7.14	5.81333	2.10333	1.3
7.20333	5.76333	2.13333	1.32667
7.26667	5.85333	2.00667	1.28667
7.24	5.92333	2.29333	1.35
7.57667	5.95333	2.27	1.24
7.50667	5.92333	2.22333	1.28
7.30333	5.79	2.15667	1.34
7.43	5.84	2.34667	1.24
7.43333	5.64333	2.25333	1.2
7.41667	5.94333	2.34667	1.12333
7.36	5.71	2.39	1.24667
7.54	5.58	2.4	1.28
7.5	5.76333	2.42667	1.33667
7.5	5.65	2.28667	1.19333
7.61	5.60333	2.41333	1.13333
7.54333	5.72	2.42333	1.13667
7.63	5.81667	2.48667	1.1
7.50667	5.66667	2.43333	1.24
7.81	5.55	2.5	1.20333
7.99	5.57	2.66	1.19
7.94667	5.48667	2.56	1.13333
7.92333	5.47333	2.66	1.11667
8.05667	5.46333	2.65	1.14
7.99	5.61	2.65333	1.16
4.91667	5.35667	1.14	1.16333
4.99667	5.22333	1.27	1.11
5.17667	5.43667	1.29333	1.04333
5.37	5.34333	1.34	1.01333
5.4	5.39333	1.25	1.05333
5.44	5.28	1.45	0.996667
5.61	5.41333	1.46667	1.05
5.61667	5.41667	1.50333	1.01333
5.72333	5.23667	1.54333	1
5.81667	5.22333	1.56333	1.04
5.85	5.40333	1.53667	0.976667
5.90333	5.28333	1.63667	0.95
5.94	5.24667	1.53333	1.08667
5.93667	5.02333	1.75667	1.02333
5.93333	5.08	1.72333	1.01667
6.03333	5.18667	1.75	1.03333
6.02333	5.04667	1.76	0.99
6.13667	4.99	1.74	0.893333
6.21333	5.15667	1.78333	0.97
6.27333	4.96	1.83667	0.92
6.52333	5.04	1.75	0.846667
6.41	5.09667	1.86333	0.97
6.37333	4.65333	1.77	0.993333
6.45	4.92667	1.93	0.84
6.43	4.80667	1.91667	0.81
6.39333	4.85333	1.91333	0.843333
6.54333	4.91667	1.97333	0.86
6.53333	4.91	1.78	0.826667
6.51	4.88667	1.97	0.87
6.69667	4.90333	2.09333	0.78
4.09333	4.93667	0.83	0.913333
4.2	4.84	0.923333	0.806667
4.31	4.77333	0.893333	0.78
4.42	4.82667	1.03333	0.903333
4.53	4.86667	1.01	0.83
4.77	5.01333	1.12333	0.823333
4.80667	4.82333	1.15	0.843333
4.76	4.76667	1.15667	0.776667
4.96667	4.69667	1.16333	0.793333
5.05333	4.64667	1.23	0.743333
4.97667	4.56333	1.2	0.826667
5.08333	4.59	1.25333	0.83
5.17667	4.47333	1.36	0.776667
5.18	4.46333	1.33	0.71
5.11333	4.57	1.40333	0.813333
5.18	4.64667	1.32667	0.756667
5.31	4.50667	1.41667	0.726667
5.33	4.45667	1.45667	0.813333
5.46333	4.45	1.44667	0.683333
5.60333	4.47667	1.49667	0.716667
5.61333	4.49	1.47667	0.756667
5.53	4.31	1.51333	0.73
5.67333	4.35667	1.46667	0.65
5.68	4.31333	1.52667	0.68
5.59333	4.32667	1.53333	0.656667
5.6	4.35667	1.56	0.633333
5.71667	4.27333	1.65667	0.7
5.74667	4.32	1.56333	0.58
5.79	4.22	1.63333	0.646667
5.88	4.15333	1.69333	0.623333
3.40667	4.34333	0.683333	0.576667
3.43	4.21667	0.753333	0.586667
3.62	4.11333	0.796667	0.593333
3.77333	4.11333	0.786667	0.556667
3.81	4.23667	0.876667	0.583333
3.96	4.1	0.913333	0.61
3.94667	3.88333	0.906667	0.53
4.02	4.02	0.95	0.6
4.16667	4.07333	0.983333	0.546667
4.19333	4.05667	1.05	0.603333
4.31	4.05667	1.05	0.586667
4.27667	4.04333	0.973333	0.556667
4.36333	3.98	1.04667	0.546667
4.57	3.90667	1.07	0.506667
4.56	3.79333	1.17667	0.543333
4.48	3.80333	1.13333	0.546667
4.55	3.62	1.04	0.516667
4.65	3.71333	1.09	0.513333
4.71667	3.89667	1.16	0.576667
4.66	3.83667	1.2	0.626667
4.72333	3.87	1.22667	0.506667
4.6	3.77	1.25	0.553333
4.76	3.74333	1.26333	0.53
4.80333	3.69667	1.27	0.52
4.69333	3.73333	1.26	0.493333
4.97	3.73333	1.32	0.54
4.92333	3.56333	1.33667	0.5
4.86667	3.64333	1.35667	0.513333
4.83667	3.78333	1.34	0.433333
5.07	3.51667	1.38	0.503333
2.86667	3.58333	0.516667	0.416667
3.09333	3.47	0.546667	0.44
3.13333	3.51333	0.676667	0.433333
3.33333	3.45333	0.77	0.473333
3.32	3.48	0.726667	0.396667
3.45333	3.51	0.726667	0.466667
3.33	3.53333	0.75	0.42
3.45	3.46333	0.74	0.46
3.52333	3.41	0.833333	0.42
3.64	3.31	0.843333	0.41
3.64333	3.28333	0.91	0.423333
3.76333	3.27667	0.806667	0.41
3.65333	3.36	0.86	0.396667
3.71333	3.21333	0.943333	0.383333
3.76667	3.25667	0.963333	0.393333
3.88667	3.24667	0.93	0.376667
3.86333	3.24	0.913333	0.346667
3.88	3.09	0.92	0.356667
3.93	3.15333	0.92	0.396667
3.88333	3.23667	0.94	0.37
3.97667	3.24333	0.983333	0.38
4.02333	3.24	1.02667	0.44
4.02	3.18333	1.05333	0.346667
4	3.26	1.02667	0.343333
4.15333	3.00333	1.05	0.383333
4.07667	3.03667	1.02333	0.326667
4.23333	3.08333	1.01667	0.316667
4.23333	2.98333	1.14667	0.323333
4.15	3.09667	1.17333	0.303333
4.13	2.9	1.06667	0.37
2.39	3.03667	0.456667	0.383333
2.54	2.93667	0.526667	0.37
2.70333	2.92333	0.513333	0.29
2.77333	2.84667	0.573333	0.333333
2.77667	2.93	0.583333	0.316667
2.80333	2.91333	0.59	0.326667
3	2.90333	0.586667	0.333333
3.03333	2.83	0.673333	0.316667
2.99333	2.92	0.61	0.29
3.01	2.82667	0.636667	0.316667
3.10333	2.87	0.836667	0.306667
3.10667	2.79	0.65	0.29
2.99667	2.79	0.76	0.293333
3.16667	2.74333	0.696667	0.343333
3.20333	2.74667	0.743333	0.283333
3.17333	2.86	0.723333	0.3
3.18333	2.69	0.83	0.28
3.15333	2.69	0.796667	0.336667
3.24	2.67	0.85	0.316667
3.31667	2.57667	0.833333	0.293333
3.31333	2.74667	0.77	0.303333
3.30667	2.63667	0.84	0.26
3.36	2.71333	0.85	0.316667
3.39	2.61667	0.89	0.263333
3.39333	2.59	0.86	0.29
3.41	2.63333	0.826667	0.253333
3.54333	2.60667	0.843333	0.233333
3.40667	2.57	0.853333	0.283333
3.53333	2.64333	0.943333	0.28
3.61667	2.7	0.93	0.276667
1.92333	2.59667	0.386667	0.313333
2.04667	2.51667	0.413333	0.243333
2.17	2.52333	0.44	0.3
2.26333	2.50667	0.47	0.23
2.28667	2.44333	0.516667	0.246667
2.24333	2.44667	0.476667	0.226667
2.31333	2.46333	0.473333	0.29
2.30667	2.36333	0.483333	0.26
2.29	2.47667	0.573333	0.21
2.36667	2.38	0.45	0.26
2.44	2.45667	0.553333	0.193333
2.4	2.48667	0.576667	0.246667
2.44	2.33333	0.56	0.21
2.43667	2.36667	0.563333	0.24
2.44333	2.31	0.55	0.223333
2.52	2.42333	0.553333	0.206667
2.43667	2.19667	0.54	0.236667
2.56	2.37	0.646667	0.213333
2.59	2.27333	0.563333	0.2
2.57	2.29333	0.653333	0.183333

## Sheet: Moderate-setting
SAC prevalence	Adult prevalence	SAC heavy-intensity	Adult heavy-intensity
46.9467	32.4333	22.8033	9.42667
34.8133	32.6433	11.3267	9.07
35.4933	32.2267	11.9833	9.07667
35.9567	32.2233	12.44	9.14667
36.4667	32.16	12.55	8.98667
36.36	32.2533	13.0833	8.92
36.9267	32.29	13.52	8.98667
36.85	32.36	13.4967	9.08333
37.1567	32.0833	13.7767	8.94667
37.2467	31.9033	14.0767	8.86667
37.7933	31.7	14.1567	8.74667
25.0567	32.03	5.86667	8.95333
26.5433	31.8933	6.47333	8.59667
27.3467	31.7633	7.03667	8.62
27.9433	31.8267	7.28667	8.56333
28.5533	31.4767	7.57	8.54
29.36	31.2467	7.98667	8.16333
29.63	31.2833	8.27333	8.16333
30.3567	31.18	8.39667	8.31667
30.7433	31.11	8.82333	8.43333
31.2667	31.0467	9.29667	7.99333
19.19	30.7967	3.64667	8.33667
20.96	30.74	4.23667	8.03
21.6867	30.67	4.44333	7.90667
22.9033	30.5633	4.66333	7.87333
23.59	30.08	5.27667	7.9
24.0333	30.3467	5.46333	7.72333
24.8367	30	5.81	7.39667
25.4467	30.1867	6.18	7.48
26.1467	29.8033	6.15667	7.45667
26.6733	29.5133	6.7	7.09667
15.89	29.51	2.61	7.19
17.2433	28.86	2.89	7.09667
18.1967	29.3167	3.23333	6.91
19.3467	28.55	3.59	7.08667
20.3267	28.9267	4.14	6.99333
21.2533	28.6033	4.31333	6.38333
21.6833	28.43	4.37333	6.68
22.45	28.2067	4.63667	6.44
23.0667	28.01	4.95333	6.63
23.65	28.02	5.14333	6.37
13.3333	27.8367	1.83667	6.30333
14.7433	27.5633	2.17667	6.19667
15.8233	27.2667	2.41333	6.09667
16.7733	27.4733	2.61	5.93
17.9433	26.8667	3.11	5.84
18.5567	26.9933	3.39333	5.84
19.17	26.63	3.46333	5.73
19.6467	26.35	3.70333	5.76333
20.41	26.5433	3.9	5.49
20.9867	25.9067	4.3	5.47333
11.64	26.26	1.57667	5.27667
13.1267	26.0967	1.78667	5.35
14.2833	25.7367	2.00667	5.15
15.0467	25.14	2.28667	5.11
15.7567	25.2933	2.58	5.02
16.4667	25.1567	2.57333	4.73667
17.4067	24.7867	2.85667	4.82
17.6967	25.1367	3.08333	4.56333
18.4367	24.72	3.29667	4.85333
19.0967	24.1467	3.47333	4.35667
10.1567	24.6733	1.21667	4.57
11.4867	24.15	1.52333	4.33
12.0967	24.09	1.69	4.39667
13.2233	24.13	1.83	4.33667
14.03	23.5933	2.11	4.27333
14.7233	23.5033	2.20333	4.09667
15.5633	23.5967	2.42	4.29
15.95	22.8733	2.64	3.93333
16.48	23.1467	2.86667	3.81667
16.9433	23.05	2.92	3.86
8.86333	22.62	0.983333	3.80333
10.0067	22.72	1.19	3.83667
10.9633	22.62	1.44333	3.59333
11.7733	22.2833	1.46667	3.59667
12.3967	22.1433	1.68333	3.57333
12.9567	22.2	1.92667	3.65333
13.5767	21.9067	1.88	3.38
14.23	21.7067	2.16	3.40333
14.8333	21.56	2.26	3.40333
15.2967	21.7733	2.46	3.16667
7.69667	21.6367	0.883333	3.31667
8.88333	21.3867	1.01333	3.21667
9.51333	20.9867	1.11333	3.08
10.2	20.6233	1.16	3.1
10.8633	20.44	1.25667	2.96
11.39	20.3567	1.49	2.97333
11.9067	19.7867	1.5	2.73667
12.62	20.2133	1.66667	2.73333
12.9833	19.7633	1.73667	2.81
13.3133	19.8933	1.96333	2.79667
6.87333	19.6433	0.596667	2.58
7.45667	19.7133	0.66	2.66667
8.52667	19.3067	0.843333	2.69667
8.86667	19.07	0.926667	2.62
9.64333	18.8733	0.883333	2.38333
10.24	18.78	1.09	2.42333
10.5033	18.6567	1.25	2.38333
10.7933	18.4933	1.29	2.32333
11.2867	17.94	1.35667	2.29
11.9267	18.0133	1.47333	2.13667
5.72667	17.9367	0.453333	2.20333
6.30667	17.8767	0.516667	2.16
6.80333	17.4733	0.623333	2.04667
7.42333	17.28	0.76	2.01667
8.05	17.2767	0.816667	1.92333
8.44667	17.0933	0.86	1.87333
8.63667	17.15	0.863333	1.87667
9.15	16.7333	0.97	1.75667
9.58667	16.5833	0.993333	1.84
9.88	16.17	1.12	1.77333
4.48	16.4967	0.37	1.78
5.16667	16.0467	0.426667	1.74667
5.57	15.8767	0.473333	1.74333
6.23	16.0967	0.586667	1.63
6.52667	15.92	0.556667	1.68667
6.94	15.7333	0.63	1.64
7.31	15.4867	0.723333	1.51333
7.37667	15.4567	0.756667	1.31667
7.82667	14.87	0.893333	1.38667
8.14667	14.8067	0.823333	1.38333
3.73667	14.9933	0.3	1.29333
4.13667	14.5567	0.333333	1.36333
4.57333	14.58	0.4	1.21
4.76333	14.16	0.43	1.38333
5.14667	14.0367	0.423333	1.30333
5.41667	13.8567	0.446667	1.17333
5.66	13.88	0.51	1.17333
5.92	13.78	0.576667	1.15333
6.28	13.9	0.54	1.09333
6.64667	13.28	0.623333	1.11
2.93667	13.1433	0.223333	1.05333
3.26	13.3467	0.213333	1.02333
3.76	12.97	0.293333	1.07667
3.91333	12.6433	0.286667	0.963333
4.16667	12.5033	0.273333	0.94
4.33667	12.55	0.3	0.846667
4.75667	12.0133	0.29	0.853333
4.76333	12.1467	0.39	0.883333
5.03667	11.98	0.363333	0.83
5.39	11.7633	0.393333	0.87
2.19333	11.57	0.12	0.753333
2.56	11.36	0.14	0.783333
2.91667	11.4667	0.156667	0.763333
2.99	11.38	0.16	0.823333
3.16333	11.1	0.25	0.706667
3.27	10.7867	0.21	0.666667
3.58333	10.8067	0.226667	0.62
3.61	10.55	0.226667	0.753333
3.98	10.71	0.243333	0.656667
4.06333	10.3267	0.303333	0.55
4.11333	9.83333	0.273333	0.556667
4.31667	10.1467	0.296667	0.59
4.55333	9.95667	0.293333	0.57
4.67333	9.69667	0.326667	0.52
4.82333	9.82	0.36	0.556667
4.96333	9.62	0.356667	0.586667
5.1	9.68333	0.366667	0.513333
5.40333	9.63	0.396667	0.436667
5.41	9.27	0.42	0.49
5.57667	8.91	0.41	0.443333
5.60333	9.11667	0.513333	0.396667
5.86333	9.21667	0.543333	0.413333
5.96333	8.73333	0.5	0.42
6.06333	8.87333	0.486667	0.46
6.17667	8.81	0.55	0.44
6.25	8.46333	0.63	0.373333
6.4	8.60333	0.626667	0.426667
6.51667	8.44333	0.69	0.426667
6.43667	8.19667	0.66	0.38
6.6	8.29	0.723333	0.346667
6.74	8.16667	0.726667	0.363333
6.83	8.20667	0.723333	0.303333
6.84667	7.76333	0.81	0.356667
7.22667	7.94333	0.786667	0.333333
7.08	7.80333	0.766667	0.356667
7.06333	7.70667	0.83	0.343333
7.45333	7.48333	0.856667	0.313333
7.44667	7.51333	0.943333	0.3
7.62333	7.31	0.903333	0.33
7.56	7.51333	1.00333	0.323333
7.74333	7.25667	1.00333	0.246667
7.9	7.16333	0.976667	0.32
7.95	7.26667	0.983333	0.27
7.90333	7.05	1.04	0.263333
8.1	7.07	1.02667	0.283333
8.26667	7.01	1.13	0.313333
8.28667	7.05333	1.11	0.256667
8.42333	7.06333	1.15667	0.266667
8.80667	6.87	1.14	0.246667
8.74333	6.78	1.20333	0.266667
8.80333	6.82333	1.34333	0.273333
8.9	6.68	1.25333	0.28
8.99	6.67333	1.26	0.213333
9.00667	6.79667	1.30333	0.253333
9.06333	6.69667	1.44667	0.26
9.18	6.57	1.38	0.25
9.37333	6.50333	1.50667	0.286667
9.23	6.37333	1.48667	0.23
9.38	6.45333	1.6	0.276667
9.61333	6.44333	1.49667	0.25
